# Supplementary material for: Knowledge, attitudes, and practices of Anopheles mosquito control through insecticide treated nets and community-based health programs to prevent malaria in East Sumba Island, Indonesia
Source: PLOS Glob Public Health. 2022 Sep 2;2(9):e0000241. doi: 10.1371/journal.pgph.0000241 (PMC10021134; doi:10.1371/journal.pgph.0000241)
Supplement: S1 File — (ZIP) [file pgph.0000241.s001.zip]

Archive with 15 entries (15 files):
- Study_Sites_Sumba_Island.cpg
- Study_Sites_Sumba_Island.dbf
- Study_Sites_Sumba_Island.prj
- Study_Sites_Sumba_Island.sbn
- Study_Sites_Sumba_Island.sbx
- Study_Sites_Sumba_Island.shp
- Study_Sites_Sumba_Island.shp.xml
- Study_Sites_Sumba_Island.shx
- Sumba_Island_shp.dbf
- Sumba_Island_shp.prj
- Sumba_Island_shp.sbn
- Sumba_Island_shp.sbx
- Sumba_Island_shp.shp
- Sumba_Island_shp.shp.xml
- Sumba_Island_shp.shx
