# Supplementary material for: Knowledge, attitudes, and practices of Anopheles mosquito control through insecticide treated nets and community-based health programs to prevent malaria in East Sumba Island, Indonesia
Source: PLOS Glob Public Health. 2022 Sep 2;2(9):e0000241. doi: 10.1371/journal.pgph.0000241 (PMC10021134; doi:10.1371/journal.pgph.0000241)
Supplement: S1 File — (ZIP) [file pgph.0000241.s001.zip › Study_Sites_Sumba_Island.shp.xml]

<?xml version="1.0" encoding="UTF-8"?>
<metadata xml:lang="en"><Esri><CreaDate>20210802</CreaDate><CreaTime>10180300</CreaTime><ArcGISFormat>1.0</ArcGISFormat><SyncOnce>FALSE</SyncOnce><DataProperties><itemProps><itemName Sync="TRUE">Study_Sites_Sumba_Island</itemName><imsContentType Sync="TRUE">002</imsContentType><itemSize Sync="TRUE">0.000</itemSize><itemLocation><linkage Sync="TRUE">file://\\LAPTOP-U1BCHHAD\C$\Indonesia_Mapping_JT\Sumba_Island_Data\Study_Sites_Sumba_Island.shp</linkage><protocol Sync="TRUE">Local Area Network</protocol></itemLocation></itemProps><coordRef><type Sync="TRUE">Projected</type><geogcsn Sync="TRUE">GCS_WGS_1984</geogcsn><csUnits Sync="TRUE">Linear Unit: Meter (1.000000)</csUnits><projcsn Sync="TRUE">WGS_1984_Web_Mercator_Auxiliary_Sphere</projcsn><peXml Sync="TRUE">&lt;ProjectedCoordinateSystem xsi:type='typens:ProjectedCoordinateSystem' xmlns:xsi='http://www.w3.org/2001/XMLSchema-instance' xmlns:xs='http://www.w3.org/2001/XMLSchema' xmlns:typens='http://www.esri.com/schemas/ArcGIS/2.9.0'&gt;&lt;WKT&gt;PROJCS[&amp;quot;WGS_1984_Web_Mercator_Auxiliary_Sphere&amp;quot;,GEOGCS[&amp;quot;GCS_WGS_1984&amp;quot;,DATUM[&amp;quot;D_WGS_1984&amp;quot;,SPHEROID[&amp;quot;WGS_1984&amp;quot;,6378137.0,298.257223563]],PRIMEM[&amp;quot;Greenwich&amp;quot;,0.0],UNIT[&amp;quot;Degree&amp;quot;,0.0174532925199433]],PROJECTION[&amp;quot;Mercator_Auxiliary_Sphere&amp;quot;],PARAMETER[&amp;quot;False_Easting&amp;quot;,0.0],PARAMETER[&amp;quot;False_Northing&amp;quot;,0.0],PARAMETER[&amp;quot;Central_Meridian&amp;quot;,0.0],PARAMETER[&amp;quot;Standard_Parallel_1&amp;quot;,0.0],PARAMETER[&amp;quot;Auxiliary_Sphere_Type&amp;quot;,0.0],UNIT[&amp;quot;Meter&amp;quot;,1.0],AUTHORITY[&amp;quot;EPSG&amp;quot;,3857]]&lt;/WKT&gt;&lt;XOrigin&gt;-20037700&lt;/XOrigin&gt;&lt;YOrigin&gt;-30241100&lt;/YOrigin&gt;&lt;XYScale&gt;148923141.92838538&lt;/XYScale&gt;&lt;ZOrigin&gt;-100000&lt;/ZOrigin&gt;&lt;ZScale&gt;10000&lt;/ZScale&gt;&lt;MOrigin&gt;-100000&lt;/MOrigin&gt;&lt;MScale&gt;10000&lt;/MScale&gt;&lt;XYTolerance&gt;0.001&lt;/XYTolerance&gt;&lt;ZTolerance&gt;0.001&lt;/ZTolerance&gt;&lt;MTolerance&gt;0.001&lt;/MTolerance&gt;&lt;HighPrecision&gt;true&lt;/HighPrecision&gt;&lt;WKID&gt;102100&lt;/WKID&gt;&lt;LatestWKID&gt;3857&lt;/LatestWKID&gt;&lt;/ProjectedCoordinateSystem&gt;</peXml></coordRef><lineage><Process ToolSource="c:\program files\arcgis\pro\Resources\ArcToolbox\toolboxes\Conversion Tools.tbx\FeatureClassToFeatureClass" Date="20210802" Time="101803">FeatureClassToFeatureClass "Surf Spots in Sumba - copy" C:\Users\bertr\Desktop\Indonesia_Mapping_JT\Indonesia_Mapping_JT Sumba_Surf.shp # "TITLE "Title" true true false 2000 Text 0 0,First,#,Surf Spots in Sumba - copy,TITLE,0,2000;VISIBLE "Visible" true true false 4 Long 0 0,First,#,Surf Spots in Sumba - copy,VISIBLE,-1,-1;DESCRIPTION "Description" true true false 2000 Text 0 0,First,#,Surf Spots in Sumba - copy,DESCRIPTION,0,2000;IMAGE_URL "Image URL" true true false 2000 Text 0 0,First,#,Surf Spots in Sumba - copy,IMAGE_URL,0,2000;IMAGE_LINK_URL "Image Link URL" true true false 2000 Text 0 0,First,#,Surf Spots in Sumba - copy,IMAGE_LINK_URL,0,2000;DATE "DATE" true true false 8 Date 0 0,First,#,Surf Spots in Sumba - copy,DATE,-1,-1;TYPEID "Type ID" true true false 4 Long 0 0,First,#,Surf Spots in Sumba - copy,TYPEID,-1,-1" #</Process><Process ToolSource="c:\program files\arcgis\pro\Resources\ArcToolbox\toolboxes\Conversion Tools.tbx\FeatureClassToFeatureClass" Date="20220125" Time="093834">FeatureClassToFeatureClass "Study Sites" C:\Indonesia_Mapping_JT\Sumba_Island_Data Study_Sites_Sumba_Island.shp # "TITLE "TITLE" true true false 254 Text 0 0,First,#,Study Sites,TITLE,0,254;VISIBLE "VISIBLE" true true false 10 Long 0 10,First,#,Study Sites,VISIBLE,-1,-1;DESCRIPTIO "DESCRIPTIO" true true false 254 Text 0 0,First,#,Study Sites,DESCRIPTIO,0,254;IMAGE_URL "IMAGE_URL" true true false 254 Text 0 0,First,#,Study Sites,IMAGE_URL,0,254;IMAGE_LINK "IMAGE_LINK" true true false 254 Text 0 0,First,#,Study Sites,IMAGE_LINK,0,254;DATE "DATE" true true false 8 Date 0 0,First,#,Study Sites,DATE,-1,-1;TYPEID "TYPEID" true true false 10 Long 0 10,First,#,Study Sites,TYPEID,-1,-1" #</Process></lineage></DataProperties><SyncDate>20220125</SyncDate><SyncTime>09383400</SyncTime><ModDate>20220125</ModDate><ModTime>09383400</ModTime></Esri><dataIdInfo><envirDesc Sync="TRUE">Microsoft Windows 10 Version 10.0 (Build 22000) ; Esri ArcGIS 12.9.0.32739</envirDesc><dataLang><languageCode value="eng" Sync="TRUE"></languageCode><countryCode value="USA" Sync="TRUE"></countryCode></dataLang><idCitation><resTitle Sync="TRUE">Study_Sites_Sumba_Island</resTitle><presForm><PresFormCd value="005" Sync="TRUE"></PresFormCd></presForm></idCitation><spatRpType><SpatRepTypCd value="001" Sync="TRUE"></SpatRepTypCd></spatRpType></dataIdInfo><mdLang><languageCode value="eng" Sync="TRUE"></languageCode><countryCode value="USA" Sync="TRUE"></countryCode></mdLang><mdChar><CharSetCd value="004" Sync="TRUE"></CharSetCd></mdChar><distInfo><distFormat><formatName Sync="TRUE">Shapefile</formatName></distFormat><distTranOps><transSize Sync="TRUE">0.000</transSize></distTranOps></distInfo><mdHrLv><ScopeCd value="005" Sync="TRUE"></ScopeCd></mdHrLv><mdHrLvName Sync="TRUE">dataset</mdHrLvName><refSysInfo><RefSystem><refSysID><identCode code="3857" Sync="TRUE"></identCode><idCodeSpace Sync="TRUE">EPSG</idCodeSpace><idVersion Sync="TRUE">6.18.3(9.3.1.2)</idVersion></refSysID></RefSystem></refSysInfo><spatRepInfo><VectSpatRep><geometObjs Name="Study_Sites_Sumba_Island"><geoObjTyp><GeoObjTypCd value="004" Sync="TRUE"></GeoObjTypCd></geoObjTyp><geoObjCnt Sync="TRUE">0</geoObjCnt></geometObjs><topLvl><TopoLevCd value="001" Sync="TRUE"></TopoLevCd></topLvl></VectSpatRep></spatRepInfo><spdoinfo><ptvctinf><esriterm Name="Study_Sites_Sumba_Island"><efeatyp Sync="TRUE">Simple</efeatyp><efeageom code="1" Sync="TRUE"></efeageom><esritopo Sync="TRUE">FALSE</esritopo><efeacnt Sync="TRUE">0</efeacnt><spindex Sync="TRUE">FALSE</spindex><linrefer Sync="TRUE">FALSE</linrefer></esriterm></ptvctinf></spdoinfo><eainfo><detailed Name="Study_Sites_Sumba_Island"><enttyp><enttypl Sync="TRUE">Study_Sites_Sumba_Island</enttypl><enttypt Sync="TRUE">Feature Class</enttypt><enttypc Sync="TRUE">0</enttypc></enttyp><attr><attrlabl Sync="TRUE">FID</attrlabl><attalias Sync="TRUE">FID</attalias><attrtype Sync="TRUE">OID</attrtype><attwidth Sync="TRUE">4</attwidth><atprecis Sync="TRUE">0</atprecis><attscale Sync="TRUE">0</attscale><attrdef Sync="TRUE">Internal feature number.</attrdef><attrdefs Sync="TRUE">Esri</attrdefs><attrdomv><udom Sync="TRUE">Sequential unique whole numbers that are automatically generated.</udom></attrdomv></attr><attr><attrlabl Sync="TRUE">Shape</attrlabl><attalias Sync="TRUE">Shape</attalias><attrtype Sync="TRUE">Geometry</attrtype><attwidth Sync="TRUE">0</attwidth><atprecis Sync="TRUE">0</atprecis><attscale Sync="TRUE">0</attscale><attrdef Sync="TRUE">Feature geometry.</attrdef><attrdefs Sync="TRUE">Esri</attrdefs><attrdomv><udom Sync="TRUE">Coordinates defining the features.</udom></attrdomv></attr><attr><attrlabl Sync="TRUE">TITLE</attrlabl><attalias Sync="TRUE">TITLE</attalias><attrtype Sync="TRUE">String</attrtype><attwidth Sync="TRUE">254</attwidth><atprecis Sync="TRUE">0</atprecis><attscale Sync="TRUE">0</attscale></attr><attr><attrlabl Sync="TRUE">VISIBLE</attrlabl><attalias Sync="TRUE">VISIBLE</attalias><attrtype Sync="TRUE">Integer</attrtype><attwidth Sync="TRUE">10</attwidth><atprecis Sync="TRUE">10</atprecis><attscale Sync="TRUE">0</attscale></attr><attr><attrlabl Sync="TRUE">DESCRIPTIO</attrlabl><attalias Sync="TRUE">DESCRIPTIO</attalias><attrtype Sync="TRUE">String</attrtype><attwidth Sync="TRUE">254</attwidth><atprecis Sync="TRUE">0</atprecis><attscale Sync="TRUE">0</attscale></attr><attr><attrlabl Sync="TRUE">IMAGE_URL</attrlabl><attalias Sync="TRUE">IMAGE_URL</attalias><attrtype Sync="TRUE">String</attrtype><attwidth Sync="TRUE">254</attwidth><atprecis Sync="TRUE">0</atprecis><attscale Sync="TRUE">0</attscale></attr><attr><attrlabl Sync="TRUE">IMAGE_LINK</attrlabl><attalias Sync="TRUE">IMAGE_LINK</attalias><attrtype Sync="TRUE">String</attrtype><attwidth Sync="TRUE">254</attwidth><atprecis Sync="TRUE">0</atprecis><attscale Sync="TRUE">0</attscale></attr><attr><attrlabl Sync="TRUE">DATE</attrlabl><attalias Sync="TRUE">DATE</attalias><attrtype Sync="TRUE">Date</attrtype><attwidth Sync="TRUE">8</attwidth><atprecis Sync="TRUE">0</atprecis><attscale Sync="TRUE">0</attscale></attr><attr><attrlabl Sync="TRUE">TYPEID</attrlabl><attalias Sync="TRUE">TYPEID</attalias><attrtype Sync="TRUE">Integer</attrtype><attwidth Sync="TRUE">10</attwidth><atprecis Sync="TRUE">10</atprecis><attscale Sync="TRUE">0</attscale></attr></detailed></eainfo><mdDateSt Sync="TRUE">20220125</mdDateSt></metadata>
